# Supplementary material for: A Pilot Study to Assess Visual Vertigo in People with Persistent Postural–Perceptual Dizziness with a New Computer-Based Tool
Source: J Clin Med. 2023 Feb 22;12(5):1766. doi: 10.3390/jcm12051766 (PMC10003047; doi:10.3390/jcm12051766)
Supplement: Supplementary file 1 [file jcm-12-01766-s001.zip]

Archive with 6 entries (6 files):
- jcm-2230554-supplementary.docx
- Video S1_going_down_escalator.mp4
- Video S2_grocery_shopping.mp4
- Video S3_passenger_in_a_car.mp4
- Video S4_shopping_mall.mp4
- Video S5_watching_intersection.mp4
